# Supplementary material for: Enhancing the Hydrolytic Activity of a Lipase towards Larger Triglycerides through Lid Domain Engineering
Source: Int J Mol Sci. 2023 Sep 6;24(18):13768. doi: 10.3390/ijms241813768 (PMC10530837; doi:10.3390/ijms241813768)
Supplement: Supplementary file 1 [file ijms-24-13768-s001.zip]

Archive with 2 entries (2 files):
- Fernandez-Lopez_Supplementary Raw data.xlsx
- Fernandez-Lopez_Supporting Information_Figures S1-S10.pdf
